# Supplementary material for: Analysis of the Robustness of Network-Based Disease-Gene Prioritization Methods Reveals Redundancy in the Human Interactome and Functional Diversity of Disease-Genes
Source: PLoS One. 2014 Apr 14;9(4):e94686. doi: 10.1371/journal.pone.0094686 (PMC3986215; doi:10.1371/journal.pone.0094686)
Supplement: Table S2 — The number of seed connecting and non-seed connecting edges in the interaction networks for each disease. (XLS) [file pone.0094686.s008.xls]

## Sheet: Sheet1
	Network
	bPPI	Goh
Phenotype / Interaction type	seed – seed	seed – non-seed	non-seed – non-seed	seed – seed	seed – non-seed	non-seed – non-seed
alzheimer	13	368	58839	5	175	21731
anemia	59	951	58210	16	288	21607
ataxia	13	941	58266	3	176	21732
breast cancer	48	1605	57567	23	618	21270
cardiomyopathy	33	910	58277	10	451	21450
cataract	31	220	58969	10	73	21828
diabetes	36	899	58285	12	423	21476
epilepsy	16	187	59017	2	70	21839
hypertension	8	290	58922	1	165	21745
leukemia	109	2443	56668	37	969	20905
lung cancer	8	551	58661	0	254	21657
lymphoma	13	506	58701	1	261	21649
mental retardation	17	682	58521	6	315	21590
myopathy	25	543	58652	3	175	21733
obesity	15	241	58964	7	120	21784
parkinson disease	8	549	58663	5	143	21763
prostate cancer	11	623	58586	0	261	21650
schizophrenia	6	399	58815	0	97	21814
systemic lupus erythematosus	2	190	59028	0	92	21819
