# Supplementary material for: Analysis of the Robustness of Network-Based Disease-Gene Prioritization Methods Reveals Redundancy in the Human Interactome and Functional Diversity of Disease-Genes
Source: PLoS One. 2014 Apr 14;9(4):e94686. doi: 10.1371/journal.pone.0094686 (PMC3986215; doi:10.1371/journal.pone.0094686)
Supplement: Table S3 — The number of shortest paths connecting pairs of seeds in each disease. (XLS) [file pone.0094686.s009.xls]

## Sheet: Sheet1
	Network
	bPPI	Goh
Phenotype / Interaction type	# of paths	# of paths per seed	avg. length of the paths	# of paths	# of paths per seed	avg. length of the paths
alzheimer	1640	91.11	4.36	686	40.35	4.78
anemia	31177	427.08	4.43	9443	174.87	4.84
ataxia	16040	364.55	4.28	2846	94.87	5
breast cancer	5091	145.46	3.49	2414	83.24	3.9
cardiomyopathy	14518	284.67	4.17	6082	141.44	4.96
cataract	4806	192.24	4.91	1162	58.1	5.59
diabetes	30616	437.37	4.37	15965	253.41	4.89
epilepsy	6096	184.73	5	2287	87.96	5.62
hypertension	1457	76.68	4.05	581	38.73	4.94
leukemia	65882	645.9	3.78	19351	258.01	4.11
lung cancer	2504	113.82	4.03	868	54.25	4.19
lymphoma	3294	143.22	3.68	1765	80.23	4.05
mental retardation	30188	471.69	4.51	7591	165.02	4.91
myopathy	7499	197.34	4.02	2726	90.87	4.63
obesity	5035	201.4	4.33	1803	81.95	4.76
parkinson disease	1876	117.25	3.01	617	47.46	4.52
prostate cancer	3979	159.16	3.96	1937	84.22	4.38
schizophrenia	1691	89	4.38	505	38.85	4.97
systemic lupus erythematosus	1830	87.14	4.05	593	42.36	4.32
