# Supplementary material for: Analysis of the Robustness of Network-Based Disease-Gene Prioritization Methods Reveals Redundancy in the Human Interactome and Functional Diversity of Disease-Genes
Source: PLoS One. 2014 Apr 14;9(4):e94686. doi: 10.1371/journal.pone.0094686 (PMC3986215; doi:10.1371/journal.pone.0094686)
Supplement: Table S5 — Seed GO terms (GO terms enriched by the seed genes) for all diseases. (XLS) [file pone.0094686.s011.xls]

## Sheet: alzheimer
bPPI - alzheimer - Seed GO terms
# of genes	# of total genes	Log of odds ratio	P-value	Adjusted p-value	GO term ID	Go term name
3	15	2.26143	0	0.00333	GO:0006509	membrane protein ectodomain proteolysis
3	16	2.22796	0	0.00333	GO:0007220	Notch receptor processing
3	18	2.16787	0	0.01	GO:0007176	regulation of epidermal growth factor-activated receptor activity
3	21	2.09089	1e-05	0.01267	GO:0033619	membrane protein proteolysis
5	46	1.99971	0	<0.00067	GO:0050818	regulation of coagulation
3	26	1.98677	1e-05	0.02533	GO:0030195	negative regulation of blood coagulation
4	37	1.97251	0	0.00267	GO:0010469	regulation of receptor activity
3	28	1.9512	2e-05	0.02733	GO:0050819	negative regulation of coagulation
3	31	1.90276	2e-05	0.04	GO:0061097	regulation of protein tyrosine kinase activity
4	45	1.87914	0	0.00333	GO:0007219	Notch signaling pathway
4	91	1.55305	2e-05	0.028	GO:0003013	circulatory system process
4	102	1.50111	3e-05	0.04467	GO:0048589	developmental growth
6	239	1.34929	0	0.00333	GO:0032101	regulation of response to external stimulus
5	213	1.29089	3e-05	0.04467	GO:0004175	endopeptidase activity
6	286	1.26743	1e-05	0.01267	GO:0070011	peptidase activity, acting on L-amino acid peptides
6	300	1.24562	1e-05	0.01333	GO:0008233	peptidase activity
11	1464	0.98919	1e-05	0.01267	GO:0006950	response to stress

## Sheet: anemia
bPPI - anemia - Seed GO terms
# of genes	# of total genes	Log of odds ratio	P-value	Adjusted p-value	GO term ID	Go term name
8	11	2.60719	0	<0.00067	GO:0043240	Fanconi anaemia nuclear complex
3	5	2.33119	0	0.00667	GO:0042273	ribosomal large subunit biogenesis
3	6	2.18501	1e-05	0.012	GO:0016668	oxidoreductase activity, acting on a sulfur group of donors, NAD or NADP as acceptor
3	6	2.18501	1e-05	0.012	GO:0042274	ribosomal small subunit biogenesis
3	7	2.07582	1e-05	0.01733	GO:0016861	intramolecular oxidoreductase activity, interconverting aldoses and ketoses
4	11	1.9701	0	0.00133	GO:0015669	gas transport
5	22	1.69605	0	<0.00067	GO:0050661	NADP binding
6	29	1.64766	0	<0.00067	GO:0022613	ribonucleoprotein complex biogenesis
4	23	1.55457	2e-05	0.01867	GO:0022627	cytosolic small ribosomal subunit
6	35	1.54862	0	<0.00067	GO:0071843	cellular component biogenesis at cellular level
5	31	1.51543	0	0.00333	GO:0006096	glycolysis
6	40	1.4804	0	<0.00067	GO:0006007	glucose catabolic process
7	47	1.48012	0	<0.00067	GO:0046365	monosaccharide catabolic process
6	41	1.46794	0	<0.00067	GO:0044085	cellular component biogenesis
7	52	1.42933	0	<0.00067	GO:0046164	alcohol catabolic process
6	45	1.42139	0	0.00133	GO:0019320	hexose catabolic process
5	44	1.34147	1e-05	0.018	GO:0034614	cellular response to reactive oxygen species
6	53	1.34092	0	0.00267	GO:0006415	translational termination
6	53	1.34092	0	0.00267	GO:0019083	viral transcription
7	64	1.32712	0	<0.00067	GO:0044275	cellular carbohydrate catabolic process
7	67	1.30489	0	<0.00067	GO:0003735	structural constituent of ribosome
6	59	1.28898	0	0.004	GO:0019058	viral infectious cycle
6	61	1.27295	0	0.00667	GO:0006364	rRNA processing
6	61	1.27295	0	0.00667	GO:0034599	cellular response to oxidative stress
6	62	1.26515	0	0.00667	GO:0043624	cellular protein complex disassembly
6	63	1.25748	0	0.00667	GO:0006414	translational elongation
6	63	1.25748	0	0.00667	GO:0043241	protein complex disassembly
7	74	1.25702	0	0.00133	GO:0016052	carbohydrate catabolic process
6	64	1.24995	0	0.00667	GO:0016072	rRNA metabolic process
6	71	1.20054	1e-05	0.012	GO:0005840	ribosome
6	79	1.15012	1e-05	0.01867	GO:0034623	cellular macromolecular complex disassembly
6	80	1.1442	2e-05	0.01867	GO:0032984	macromolecular complex disassembly
6	81	1.13837	2e-05	0.02533	GO:0031018	endocrine pancreas development
6	84	1.1213	2e-05	0.02867	GO:0000302	response to reactive oxygen species
10	156	1.0862	0	<0.00067	GO:0006979	response to oxidative stress
6	96	1.05897	4e-05	0.04467	GO:0050662	coenzyme binding
7	133	0.98148	3e-05	0.03467	GO:0005996	monosaccharide metabolic process
7	134	0.97802	3e-05	0.03533	GO:0006412	translation
13	270	0.96976	0	<0.00067	GO:0006281	DNA repair
10	212	0.94298	0	0.00267	GO:0048610	cellular process involved in reproduction
23	646	0.90249	0	<0.00067	GO:0033554	cellular response to stress
10	245	0.87586	0	0.00733	GO:0006091	generation of precursor metabolites and energy
14	408	0.8175	0	0.00133	GO:0006974	response to DNA damage stimulus
14	460	0.76122	0	0.00333	GO:0006259	DNA metabolic process
13	441	0.74041	1e-05	0.012	GO:0071822	protein complex subunit organization
16	638	0.68196	0	0.00667	GO:0022414	reproductive process
29	1464	0.66484	0	<0.00067	GO:0006950	response to stress
14	589	0.6447	3e-05	0.03467	GO:0042592	homeostatic process
17	780	0.62088	1e-05	0.018	GO:0005654	nucleoplasm
49	4156	0.61599	0	<0.00067	GO:0008152	metabolic process
46	3772	0.58436	0	<0.00067	GO:0044237	cellular metabolic process
31	2082	0.52857	0	0.004	GO:0034641	cellular nitrogen compound metabolic process
31	2123	0.51756	0	0.00667	GO:0006807	nitrogen compound metabolic process
44	3833	0.50857	0	0.00667	GO:0044238	primary metabolic process
23	1434	0.50689	3e-05	0.036	GO:0065008	regulation of biological quality
28	1879	0.50404	1e-05	0.018	GO:0006139	nucleobase, nucleoside, nucleotide and nucleic acid metabolic process

## Sheet: ataxia
bPPI - ataxia - Seed GO terms
# of genes	# of total genes	Log of odds ratio	P-value	Adjusted p-value	GO term ID	Go term name
4	38	1.60494	1e-05	0.00933	GO:0004527	exonuclease activity
16	628	1.10954	0	<0.00067	GO:0008219	cell death
16	633	1.10576	0	<0.00067	GO:0016265	death

## Sheet: breast cancer
bPPI - breast cancer - Seed GO terms
# of genes	# of total genes	Log of odds ratio	P-value	Adjusted p-value	GO term ID	Go term name
2	2	3.17611	1e-05	0.02933	GO:0031436	BRCA1-BARD1 complex
3	7	2.38183	0	0.00267	GO:0090399	replicative senescence
6	29	1.97691	0	<0.00067	GO:0000724	double-strand break repair via homologous recombination
6	29	1.97691	0	<0.00067	GO:0000725	recombinational repair
3	18	1.8442	3e-05	0.044	GO:0090398	cellular senescence
4	26	1.80565	0	0.00333	GO:0008630	DNA damage response, signal transduction resulting in induction of apoptosis
6	43	1.7733	0	<0.00067	GO:0000077	DNA damage checkpoint
8	62	1.75945	0	<0.00067	GO:0006302	double-strand break repair
6	46	1.73974	0	<0.00067	GO:0031570	DNA integrity checkpoint
6	72	1.52317	0	<0.00067	GO:0008629	induction of apoptosis by intracellular signals
8	120	1.442	0	<0.00067	GO:0006310	DNA recombination
12	270	1.31544	0	<0.00067	GO:0006281	DNA repair
13	408	1.17835	0	<0.00067	GO:0006974	response to DNA damage stimulus
6	167	1.1334	2e-05	0.036	GO:0000075	cell cycle checkpoint
13	460	1.1222	0	<0.00067	GO:0006259	DNA metabolic process
15	646	1.06823	0	<0.00067	GO:0033554	cellular response to stress
29	3907	0.974	0	<0.00067	GO:0050896	response to stimulus
11	594	0.89028	0	0.004	GO:0022402	cell cycle process
26	2994	0.88739	0	<0.00067	GO:0051716	cellular response to stimulus
10	532	0.88281	1e-05	0.01	GO:0051726	regulation of cell cycle
19	1464	0.87204	0	<0.00067	GO:0006950	response to stress
14	893	0.86015	0	0.00133	GO:0042981	regulation of apoptosis
14	899	0.8569	0	0.00133	GO:0043067	regulation of programmed cell death
14	921	0.84512	0	0.00267	GO:0010941	regulation of cell death
12	780	0.81747	1e-05	0.00733	GO:0005654	nucleoplasm
15	1141	0.79179	0	0.00333	GO:0010604	positive regulation of macromolecule metabolic process
15	1225	0.75615	0	0.006	GO:0009893	positive regulation of metabolic process
27	4156	0.73656	1e-05	0.01	GO:0008152	metabolic process
14	1170	0.72698	1e-05	0.03	GO:0031325	positive regulation of cellular metabolic process
15	1317	0.71946	1e-05	0.012	GO:0003677	DNA binding
26	3833	0.71909	1e-05	0.01	GO:0044238	primary metabolic process
16	1562	0.68297	2e-05	0.036	GO:0090304	nucleic acid metabolic process
19	2082	0.68256	1e-05	0.01	GO:0034641	cellular nitrogen compound metabolic process
19	2123	0.6716	1e-05	0.02933	GO:0006807	nitrogen compound metabolic process
19	2144	0.66604	1e-05	0.03	GO:0048522	positive regulation of cellular process
25	3772	0.65952	3e-05	0.04067	GO:0044237	cellular metabolic process
23	3166	0.65232	2e-05	0.03867	GO:0043170	macromolecule metabolic process
19	2240	0.64113	3e-05	0.04067	GO:0051171	regulation of nitrogen compound metabolic process

## Sheet: cardiomyopathy
bPPI - cardiomyopathy - Seed GO terms
# of genes	# of total genes	Log of odds ratio	P-value	Adjusted p-value	GO term ID	Go term name
3	4	2.66591	0	<0.00067	GO:0032036	myosin heavy chain binding
9	17	2.40456	0	<0.00067	GO:0060048	cardiac muscle contraction
13	28	2.33995	0	<0.00067	GO:0030049	muscle filament sliding
13	28	2.33995	0	<0.00067	GO:0033275	actin-myosin filament sliding
13	29	2.31275	0	<0.00067	GO:0070252	actin-mediated cell contraction
4	8	2.30704	0	<0.00067	GO:0003015	heart process
3	6	2.29784	0	0.006	GO:0060047	heart contraction
3	7	2.18865	0	0.00933	GO:0005861	troponin complex
14	40	2.1493	0	<0.00067	GO:0030048	actin filament-based movement
10	27	2.14459	0	<0.00067	GO:0055008	cardiac muscle tissue morphogenesis
11	31	2.1261	0	<0.00067	GO:0060415	muscle tissue morphogenesis
6	16	2.11758	0	<0.00067	GO:0043462	regulation of ATPase activity
8	22	2.11369	0	<0.00067	GO:0055010	ventricular cardiac muscle tissue morphogenesis
3	9	2.02886	1e-05	0.01867	GO:0005916	fascia adherens
3	9	2.02886	1e-05	0.01867	GO:0031432	titin binding
3	9	2.02886	1e-05	0.01867	GO:0055003	cardiac myofibril assembly
4	13	1.98229	0	<0.00067	GO:0032781	positive regulation of ATPase activity
9	33	1.94408	0	<0.00067	GO:0006941	striated muscle contraction
11	43	1.92541	0	<0.00067	GO:0030017	sarcomere
3	11	1.91226	2e-05	0.03	GO:0005859	muscle myosin complex
3	11	1.91226	2e-05	0.03	GO:0030239	myofibril assembly
8	31	1.90357	0	<0.00067	GO:0008307	structural constituent of muscle
16	92	1.76716	0	<0.00067	GO:0044449	contractile fiber part
5	27	1.70383	0	<0.00067	GO:0006942	regulation of striated muscle contraction
6	33	1.69865	0	<0.00067	GO:0030018	Z disc
4	22	1.69243	0	0.008	GO:0017022	myosin binding
4	27	1.5883	1e-05	0.016	GO:0031032	actomyosin structure organization
4	29	1.55274	1e-05	0.02133	GO:0001708	cell fate specification
5	39	1.51764	0	0.00333	GO:0016459	myosin complex
9	74	1.5151	0	<0.00067	GO:0008016	regulation of heart contraction
8	69	1.48401	0	<0.00067	GO:0006937	regulation of muscle contraction
13	130	1.45552	0	<0.00067	GO:0006936	muscle contraction
8	81	1.40604	0	<0.00067	GO:0090257	regulation of muscle system process
13	149	1.38954	0	<0.00067	GO:0003012	muscle system process
5	52	1.37816	1e-05	0.01267	GO:0014706	striated muscle tissue development
14	173	1.3636	0	<0.00067	GO:0048729	tissue morphogenesis
5	57	1.33446	1e-05	0.016	GO:0042383	sarcolemma
5	60	1.31019	1e-05	0.02067	GO:0060537	muscle tissue development
5	63	1.28719	2e-05	0.02533	GO:0005200	structural constituent of cytoskeleton
5	68	1.25134	3e-05	0.032	GO:0007517	muscle organ development
6	91	1.20333	1e-05	0.01267	GO:0003013	circulatory system process
14	243	1.20229	0	<0.00067	GO:0030029	actin filament-based process
7	122	1.14334	0	0.006	GO:0007507	heart development
13	251	1.14239	0	<0.00067	GO:0003779	actin binding
15	305	1.13807	0	<0.00067	GO:0044057	regulation of system process
21	606	1.04196	0	<0.00067	GO:0003008	system process
15	382	1.03229	0	<0.00067	GO:0005198	structural molecule activity
16	424	1.02394	0	<0.00067	GO:0008092	cytoskeletal protein binding
16	553	0.89851	0	<0.00067	GO:0006928	cellular component movement
17	746	0.79471	0	<0.00067	GO:0044430	cytoskeletal part
17	754	0.78958	0	<0.00067	GO:0009653	anatomical structure morphogenesis
14	621	0.76132	0	0.00533	GO:0048513	organ development
19	1138	0.66254	0	0.00467	GO:0051239	regulation of multicellular organismal process
27	2117	0.61392	0	<0.00067	GO:0043234	protein complex
24	1900	0.57095	1e-05	0.01533	GO:0032501	multicellular organismal process
27	2484	0.52141	3e-05	0.03133	GO:0032991	macromolecular complex

## Sheet: cataract
bPPI - cataract - Seed GO terms
# of genes	# of total genes	Log of odds ratio	P-value	Adjusted p-value	GO term ID	Go term name
10	12	3.43766	0	<0.00067	GO:0005212	structural constituent of eye lens
4	12	2.38754	0	<0.00067	GO:0002088	lens development in camera-type eye
12	113	1.96474	0	<0.00067	GO:0007601	visual perception
12	118	1.94362	0	<0.00067	GO:0050953	sensory perception of light stimulus
13	228	1.70207	0	<0.00067	GO:0007600	sensory perception
13	363	1.48444	0	<0.00067	GO:0050877	neurological system process
14	606	1.31529	0	<0.00067	GO:0003008	system process
10	382	1.24714	0	<0.00067	GO:0005198	structural molecule activity

## Sheet: diabetes
bPPI - diabetes - Seed GO terms
# of genes	# of total genes	Log of odds ratio	P-value	Adjusted p-value	GO term ID	Go term name
6	12	2.17769	0	<0.00067	GO:0045725	positive regulation of glycogen biosynthetic process
3	6	2.15746	1e-05	0.01533	GO:0045721	negative regulation of gluconeogenesis
4	9	2.0769	0	<0.00067	GO:0046321	positive regulation of fatty acid oxidation
3	7	2.04827	1e-05	0.02267	GO:0032000	positive regulation of fatty acid beta-oxidation
6	15	2.01274	0	<0.00067	GO:0070875	positive regulation of glycogen metabolic process
7	19	1.96257	0	<0.00067	GO:0005979	regulation of glycogen biosynthetic process
7	19	1.96257	0	<0.00067	GO:0010962	regulation of glucan biosynthetic process
7	19	1.96257	0	<0.00067	GO:0032885	regulation of polysaccharide biosynthetic process
4	12	1.88771	0	0.00067	GO:0006111	regulation of gluconeogenesis
7	22	1.86901	0	<0.00067	GO:0032881	regulation of polysaccharide metabolic process
7	22	1.86901	0	<0.00067	GO:0070873	regulation of glycogen metabolic process
7	24	1.81621	0	<0.00067	GO:0010907	positive regulation of glucose metabolic process
9	34	1.76936	0	<0.00067	GO:0043255	regulation of carbohydrate biosynthetic process
6	24	1.72287	0	<0.00067	GO:0045923	positive regulation of fatty acid metabolic process
5	20	1.72041	0	<0.00067	GO:0010828	positive regulation of glucose transport
5	20	1.72041	0	<0.00067	GO:0046326	positive regulation of glucose import
4	16	1.72003	0	0.00867	GO:0010677	negative regulation of cellular carbohydrate metabolic process
4	16	1.72003	0	0.00867	GO:0045912	negative regulation of carbohydrate metabolic process
7	29	1.70683	0	<0.00067	GO:0010676	positive regulation of cellular carbohydrate metabolic process
7	29	1.70683	0	<0.00067	GO:0045913	positive regulation of carbohydrate metabolic process
4	17	1.68656	1e-05	0.01	GO:0030073	insulin secretion
4	18	1.65548	1e-05	0.01333	GO:0009409	response to cold
5	24	1.62052	0	0.00067	GO:0045429	positive regulation of nitric oxide biosynthetic process
6	29	1.61875	0	<0.00067	GO:0046324	regulation of glucose import
12	62	1.6131	0	<0.00067	GO:0033500	carbohydrate homeostasis
12	62	1.6131	0	<0.00067	GO:0042593	glucose homeostasis
5	26	1.57802	0	0.00067	GO:0030072	peptide hormone secretion
7	38	1.56029	0	<0.00067	GO:0043467	regulation of generation of precursor metabolites and energy
5	27	1.55823	0	0.00067	GO:0005158	insulin receptor binding
9	50	1.55711	0	<0.00067	GO:0010906	regulation of glucose metabolic process
5	29	1.52116	0	0.00333	GO:0002790	peptide secretion
9	57	1.48909	0	<0.00067	GO:0006109	regulation of carbohydrate metabolic process
9	57	1.48909	0	<0.00067	GO:0010675	regulation of cellular carbohydrate metabolic process
5	31	1.48699	0	0.00467	GO:0045428	regulation of nitric oxide biosynthetic process
4	25	1.48409	3e-05	0.034	GO:0046320	regulation of fatty acid oxidation
5	32	1.47085	0	0.00467	GO:0046879	hormone secretion
10	67	1.46557	0	<0.00067	GO:0009749	response to glucose stimulus
4	26	1.4643	3e-05	0.046	GO:0014823	response to activity
4	26	1.4643	3e-05	0.046	GO:0050994	regulation of lipid catabolic process
5	34	1.44027	0	0.00867	GO:0015833	peptide transport
10	71	1.43618	0	<0.00067	GO:0009746	response to hexose stimulus
10	72	1.42913	0	<0.00067	GO:0034284	response to monosaccharide stimulus
5	35	1.42575	0	0.00933	GO:0009914	hormone transport
11	81	1.42344	0	<0.00067	GO:0031018	endocrine pancreas development
7	50	1.41955	0	<0.00067	GO:0019217	regulation of fatty acid metabolic process
7	53	1.39045	0	<0.00067	GO:0010827	regulation of glucose transport
6	46	1.38157	0	0.00067	GO:0001889	liver development
5	39	1.37204	1e-05	0.016	GO:0045598	regulation of fat cell differentiation
6	48	1.36055	0	0.00067	GO:0045444	fat cell differentiation
10	84	1.35229	0	<0.00067	GO:0009743	response to carbohydrate stimulus
12	104	1.3483	0	<0.00067	GO:0050796	regulation of insulin secretion
12	110	1.32072	0	<0.00067	GO:0090276	regulation of peptide hormone secretion
12	112	1.3119	0	<0.00067	GO:0002791	regulation of peptide secretion
12	112	1.3119	0	<0.00067	GO:0090087	regulation of peptide transport
5	45	1.30213	2e-05	0.02333	GO:0008645	hexose transport
5	45	1.30213	2e-05	0.02333	GO:0015749	monosaccharide transport
5	45	1.30213	2e-05	0.02333	GO:0015758	glucose transport
7	67	1.2755	0	<0.00067	GO:0045834	positive regulation of lipid metabolic process
13	136	1.26251	0	<0.00067	GO:0046883	regulation of hormone secretion
5	51	1.24185	3e-05	0.04333	GO:0055088	lipid homeostasis
5	53	1.22347	4e-05	0.04733	GO:0008643	carbohydrate transport
7	85	1.16155	0	0.004	GO:0051048	negative regulation of secretion
14	186	1.15402	0	<0.00067	GO:0051051	negative regulation of transport
13	184	1.11766	0	<0.00067	GO:0032868	response to insulin stimulus
9	123	1.11295	0	<0.00067	GO:0010565	regulation of cellular ketone metabolic process
6	83	1.09801	3e-05	0.03333	GO:0050731	positive regulation of peptidyl-tyrosine phosphorylation
6	88	1.07062	4e-05	0.048	GO:0000981	sequence-specific DNA binding RNA polymerase II transcription factor activity
6	88	1.07062	4e-05	0.048	GO:0008217	regulation of blood pressure
23	428	1.05981	0	<0.00067	GO:0048878	chemical homeostasis
7	107	1.05323	1e-05	0.018	GO:0010817	regulation of hormone levels
7	107	1.05323	1e-05	0.018	GO:0050730	regulation of peptidyl-tyrosine phosphorylation
7	110	1.04031	1e-05	0.02333	GO:0050670	regulation of lymphocyte proliferation
9	144	1.03884	0	0.00067	GO:0032869	cellular response to insulin stimulus
7	111	1.03609	1e-05	0.02333	GO:0032944	regulation of mononuclear cell proliferation
16	285	1.02802	0	<0.00067	GO:0043434	response to peptide hormone stimulus
8	131	1.02413	0	0.00867	GO:0005792	microsome
7	114	1.02366	2e-05	0.02333	GO:0070663	regulation of leukocyte proliferation
17	311	1.02221	0	<0.00067	GO:0051046	regulation of secretion
8	135	1.0101	0	0.00933	GO:0042598	vesicular fraction
37	1094	0.97357	0	<0.00067	GO:0010033	response to organic substance
25	589	0.9634	0	<0.00067	GO:0042592	homeostatic process
10	193	0.95572	0	0.00067	GO:0071375	cellular response to peptide hormone stimulus
10	198	0.94381	0	0.00067	GO:0042327	positive regulation of phosphorylation
8	159	0.93407	2e-05	0.024	GO:0051047	positive regulation of secretion
9	181	0.93225	1e-05	0.00933	GO:0001934	positive regulation of protein phosphorylation
10	206	0.92538	0	0.00333	GO:0010562	positive regulation of phosphorus metabolic process
10	206	0.92538	0	0.00333	GO:0045937	positive regulation of phosphate metabolic process
9	184	0.92462	1e-05	0.01067	GO:0044212	transcription regulatory region DNA binding
10	210	0.91644	0	0.00333	GO:0051090	regulation of sequence-specific DNA binding transcription factor activity
25	651	0.91509	0	<0.00067	GO:0051049	regulation of transport
9	192	0.90489	1e-05	0.016	GO:0000975	regulatory region DNA binding
9	192	0.90489	1e-05	0.016	GO:0001067	regulatory region nucleic acid binding
14	319	0.8995	0	<0.00067	GO:0051050	positive regulation of transport
10	219	0.89694	0	0.00667	GO:0031667	response to nutrient levels
43	1726	0.89406	0	<0.00067	GO:0042221	response to chemical stimulus
11	245	0.8938	0	0.00067	GO:0006091	generation of precursor metabolites and energy
14	341	0.86825	0	<0.00067	GO:0046903	secretion
10	236	0.86226	1e-05	0.012	GO:0009991	response to extracellular stimulus
16	412	0.85426	0	<0.00067	GO:0060341	regulation of cellular localization
9	219	0.844	2e-05	0.03133	GO:0071702	organic substance transport
19	525	0.8407	0	<0.00067	GO:0009725	response to hormone stimulus
11	275	0.8401	0	0.00867	GO:0032870	cellular response to hormone stimulus
10	248	0.83927	1e-05	0.01667	GO:0032940	secretion by cell
15	399	0.83284	0	<0.00067	GO:0043066	negative regulation of apoptosis
10	252	0.83186	1e-05	0.018	GO:0006066	alcohol metabolic process
15	403	0.82815	0	<0.00067	GO:0043069	negative regulation of programmed cell death
27	878	0.8238	0	<0.00067	GO:0032879	regulation of localization
15	418	0.81098	0	<0.00067	GO:0060548	negative regulation of cell death
15	434	0.79332	0	<0.00067	GO:0045944	positive regulation of transcription from RNA polymerase II promoter
35	1434	0.7832	0	<0.00067	GO:0065008	regulation of biological quality
19	594	0.78186	0	<0.00067	GO:0009719	response to endogenous stimulus
11	313	0.77999	1e-05	0.02267	GO:0031401	positive regulation of protein modification process
15	455	0.77109	0	0.00067	GO:0044092	negative regulation of molecular function
11	320	0.76972	1e-05	0.02333	GO:0071495	cellular response to endogenous stimulus
23	814	0.75034	0	<0.00067	GO:0042127	regulation of cell proliferation
25	913	0.75022	0	<0.00067	GO:0010646	regulation of cell communication
24	864	0.74953	0	<0.00067	GO:0031328	positive regulation of cellular biosynthetic process
24	876	0.74276	0	<0.00067	GO:0009891	positive regulation of biosynthetic process
12	377	0.73865	1e-05	0.02333	GO:0010627	regulation of intracellular protein kinase cascade
18	608	0.7384	0	<0.00067	GO:0071310	cellular response to organic substance
22	790	0.73598	0	<0.00067	GO:0010557	positive regulation of macromolecule biosynthetic process
14	461	0.7269	0	0.00867	GO:0008284	positive regulation of cell proliferation
29	1235	0.70601	0	<0.00067	GO:0023051	regulation of signaling
23	893	0.70503	0	<0.00067	GO:0042981	regulation of apoptosis
23	899	0.70174	0	<0.00067	GO:0043067	regulation of programmed cell death
15	528	0.70095	0	0.00867	GO:0006955	immune response
53	3907	0.69725	0	<0.00067	GO:0050896	response to stimulus
42	2349	0.69378	0	<0.00067	GO:0048518	positive regulation of biological process
20	763	0.69288	0	<0.00067	GO:0070887	cellular response to chemical stimulus
23	921	0.68985	0	<0.00067	GO:0010941	regulation of cell death
12	420	0.68827	4e-05	0.048	GO:0050776	regulation of immune response
21	821	0.68766	0	<0.00067	GO:0051173	positive regulation of nitrogen compound metabolic process
19	723	0.68764	0	<0.00067	GO:0010628	positive regulation of gene expression
38	1978	0.68689	0	<0.00067	GO:0048519	negative regulation of biological process
36	1808	0.68512	0	<0.00067	GO:0048523	negative regulation of cellular process
20	803	0.66811	0	0.00067	GO:0045935	positive regulation of nucleobase, nucleoside, nucleotide and nucleic acid metabolic process
26	1141	0.66649	0	<0.00067	GO:0010604	positive regulation of macromolecule metabolic process
27	1225	0.65739	0	<0.00067	GO:0009893	positive regulation of metabolic process
26	1170	0.65383	0	<0.00067	GO:0031325	positive regulation of cellular metabolic process
27	1234	0.65366	0	<0.00067	GO:0065009	regulation of molecular function
17	685	0.64801	0	0.00867	GO:0045893	positive regulation of transcription, DNA-dependent
38	2144	0.64149	0	<0.00067	GO:0048522	positive regulation of cellular process
14	554	0.64037	3e-05	0.04333	GO:0005615	extracellular space
30	1475	0.64031	0	<0.00067	GO:0048583	regulation of response to stimulus
17	707	0.63286	1e-05	0.012	GO:0044421	extracellular region part
15	610	0.63259	2e-05	0.02933	GO:0042325	regulation of phosphorylation
15	621	0.6241	3e-05	0.03333	GO:0048513	organ development
17	730	0.61748	1e-05	0.018	GO:0051254	positive regulation of RNA metabolic process
15	631	0.6165	3e-05	0.044	GO:0019220	regulation of phosphate metabolic process
15	631	0.6165	3e-05	0.044	GO:0051174	regulation of phosphorus metabolic process
18	795	0.60962	1e-05	0.016	GO:0006357	regulation of transcription from RNA polymerase II promoter
20	907	0.60872	0	0.00667	GO:0002376	immune system process
16	699	0.60372	2e-05	0.03333	GO:2000026	regulation of multicellular organismal development
58	5544	0.60101	0	0.00267	GO:0065007	biological regulation
18	813	0.59877	1e-05	0.018	GO:0044093	positive regulation of molecular function
18	820	0.59461	1e-05	0.02267	GO:0005102	receptor binding
22	1055	0.59379	0	0.00333	GO:0009966	regulation of signal transduction
18	871	0.56528	3e-05	0.034	GO:0030154	cell differentiation
18	880	0.56027	3e-05	0.044	GO:0050793	regulation of developmental process
20	1005	0.55821	2e-05	0.02333	GO:0050790	regulation of catalytic activity
22	1138	0.55592	1e-05	0.016	GO:0051239	regulation of multicellular organismal process
27	1501	0.55254	0	0.00333	GO:0048856	anatomical structure development
30	1777	0.54113	0	0.00067	GO:0006810	transport
30	1815	0.52963	0	0.00333	GO:0051234	establishment of localization
36	2440	0.5152	0	0.00267	GO:0032502	developmental process
25	1464	0.51165	1e-05	0.02333	GO:0006950	response to stress
31	2149	0.46142	2e-05	0.03067	GO:0031326	regulation of cellular biosynthetic process
31	2171	0.45563	3e-05	0.042	GO:0009889	regulation of biosynthetic process
47	4156	0.45527	2e-05	0.02933	GO:0008152	metabolic process

## Sheet: epilepsy
bPPI - epilepsy - Seed GO terms
# of genes	# of total genes	Log of odds ratio	P-value	Adjusted p-value	GO term ID	Go term name
3	10	2.17436	0	0.00533	GO:0004889	nicotinic acetylcholine-activated cation-selective channel activity
3	12	2.07161	1e-05	0.008	GO:0005892	nicotinic acetylcholine-gated receptor-channel complex
3	14	1.98854	1e-05	0.02733	GO:0015464	acetylcholine receptor activity
3	15	1.95229	2e-05	0.02733	GO:0004890	GABA-A receptor activity
3	16	1.91882	2e-05	0.03	GO:0042166	acetylcholine binding
3	17	1.88773	2e-05	0.03333	GO:0016917	GABA receptor activity
13	133	1.72926	0	<0.00067	GO:0034702	ion channel complex
6	54	1.67722	0	<0.00067	GO:0005230	extracellular ligand-gated ion channel activity
9	116	1.5458	0	<0.00067	GO:0034220	ion transmembrane transport
7	90	1.5185	0	<0.00067	GO:0034703	cation channel complex
12	199	1.47898	0	<0.00067	GO:0022836	gated channel activity
4	54	1.46827	3e-05	0.03933	GO:0008076	voltage-gated potassium channel complex
4	54	1.46827	3e-05	0.03933	GO:0034705	potassium channel complex
4	55	1.45971	3e-05	0.04	GO:0030594	neurotransmitter receptor activity
12	235	1.40101	0	<0.00067	GO:0005216	ion channel activity
12	239	1.39312	0	<0.00067	GO:0022838	substrate-specific channel activity
6	100	1.3854	0	0.002	GO:0015276	ligand-gated ion channel activity
6	100	1.3854	0	0.002	GO:0022834	ligand-gated channel activity
12	250	1.37209	0	<0.00067	GO:0015267	channel activity
12	250	1.37209	0	<0.00067	GO:0022803	passive transmembrane transporter activity
5	86	1.36164	1e-05	0.00933	GO:0007626	locomotory behavior
5	88	1.35101	1e-05	0.01	GO:0042391	regulation of membrane potential
6	116	1.31672	0	0.00267	GO:0005244	voltage-gated ion channel activity
6	116	1.31672	0	0.00267	GO:0022832	voltage-gated channel activity
13	320	1.31361	0	<0.00067	GO:0007268	synaptic transmission
5	96	1.31091	2e-05	0.02733	GO:0022843	voltage-gated cation channel activity
6	120	1.30109	0	0.00267	GO:0045211	postsynaptic membrane
8	170	1.29739	0	<0.00067	GO:0005261	cation channel activity
6	139	1.23353	1e-05	0.006	GO:0097060	synaptic membrane
14	433	1.22727	0	<0.00067	GO:0006811	ion transport
12	360	1.20216	0	<0.00067	GO:0015075	ion transmembrane transporter activity
12	404	1.14842	0	<0.00067	GO:0022891	substrate-specific transmembrane transporter activity
8	250	1.11978	0	0.002	GO:0045202	synapse
12	433	1.11607	0	<0.00067	GO:0022857	transmembrane transporter activity
10	337	1.114	0	<0.00067	GO:0055085	transmembrane transport
14	556	1.10965	0	<0.00067	GO:0023052	signaling
8	276	1.07432	0	0.00333	GO:0008324	cation transmembrane transporter activity
13	549	1.06088	0	<0.00067	GO:0007267	cell-cell signaling
7	245	1.05546	1e-05	0.02733	GO:0044456	synapse part
12	502	1.0469	0	<0.00067	GO:0022892	substrate-specific transporter activity
7	257	1.03357	2e-05	0.028	GO:0030001	metal ion transport
7	264	1.02127	2e-05	0.03067	GO:0007610	behavior
13	607	1.01346	0	<0.00067	GO:0005215	transporter activity
13	682	0.95817	0	<0.00067	GO:0007154	cell communication
18	1277	0.91902	0	<0.00067	GO:0044459	plasma membrane part
19	1777	0.80068	0	<0.00067	GO:0006810	transport
19	1815	0.78925	0	0.00067	GO:0051234	establishment of localization

## Sheet: hypertension
bPPI - hypertension - Seed GO terms
# of genes	# of total genes	Log of odds ratio	P-value	Adjusted p-value	GO term ID	Go term name
2	2	3.48483	0	0.00533	GO:0002034	regulation of blood vessel size by renin-angiotensin
2	2	3.48483	0	0.00533	GO:0003072	renal control of peripheral vascular resistance involved in regulation of systemic arterial blood pressure
2	2	3.48483	0	0.00533	GO:0010698	acetyltransferase activator activity
2	2	3.48483	0	0.00533	GO:0033864	positive regulation of NAD(P)H oxidase activity
2	3	3.00766	1e-05	0.014	GO:0002018	renin-angiotensin regulation of aldosterone production
2	3	3.00766	1e-05	0.014	GO:0004517	nitric-oxide synthase activity
3	6	2.81468	0	<0.00067	GO:0003071	renal system process involved in regulation of systemic arterial blood pressure
2	4	2.78577	2e-05	0.024	GO:0033860	regulation of NAD(P)H oxidase activity
2	4	2.78577	2e-05	0.024	GO:0034617	tetrahydrobiopterin binding
2	4	2.78577	2e-05	0.024	GO:0034618	arginine binding
2	5	2.63959	3e-05	0.038	GO:0003100	regulation of systemic arterial blood pressure by endothelin
2	5	2.63959	3e-05	0.038	GO:0055078	sodium ion homeostasis
5	15	2.59799	0	<0.00067	GO:0001990	regulation of systemic arterial blood pressure by hormone
5	15	2.59799	0	<0.00067	GO:0003044	regulation of systemic arterial blood pressure mediated by a chemical signal
5	15	2.59799	0	<0.00067	GO:0050886	endocrine process
5	16	2.55844	0	<0.00067	GO:0003073	regulation of systemic arterial blood pressure
3	20	2.11507	1e-05	0.00667	GO:0046209	nitric oxide metabolic process
4	29	2.09138	0	<0.00067	GO:0003014	renal system process
3	24	2.02549	1e-05	0.014	GO:0042312	regulation of vasodilation
8	88	2.0184	0	<0.00067	GO:0008217	regulation of blood pressure
4	35	1.99933	0	0.00067	GO:0019229	regulation of vasoconstriction
3	28	1.9512	2e-05	0.01667	GO:0004497	monooxygenase activity
3	29	1.93445	2e-05	0.018	GO:0009064	glutamine family amino acid metabolic process
3	36	1.83233	3e-05	0.03867	GO:0035150	regulation of tube size
3	36	1.83233	3e-05	0.03867	GO:0050880	regulation of blood vessel size
4	52	1.81112	0	0.00133	GO:0016597	amino acid binding
4	98	1.5193	2e-05	0.02533	GO:0031406	carboxylic acid binding
4	98	1.5193	2e-05	0.02533	GO:0043176	amine binding
14	1726	1.27322	0	<0.00067	GO:0042221	response to chemical stimulus
6	305	1.23807	1e-05	0.014	GO:0044057	regulation of system process
8	525	1.18958	0	0.00133	GO:0009725	response to hormone stimulus
11	1094	1.13638	0	0.00067	GO:0010033	response to organic substance
8	594	1.13186	0	0.00533	GO:0009719	response to endogenous stimulus
8	608	1.12093	0	0.006	GO:0071310	cellular response to organic substance
9	763	1.11079	0	0.00133	GO:0070887	cellular response to chemical stimulus
12	1434	1.10899	0	0.00133	GO:0065008	regulation of biological quality

## Sheet: leukemia
bPPI - leukemia - Seed GO terms
# of genes	# of total genes	Log of odds ratio	P-value	Adjusted p-value	GO term ID	Go term name
3	4	2.42988	0	0.00533	GO:0002318	myeloid progenitor cell differentiation
3	7	1.95262	2e-05	0.03667	GO:0048541	Peyer's patch development
3	8	1.86542	4e-05	0.04933	GO:0048537	mucosal-associated lymphoid tissue development
4	17	1.58959	1e-05	0.01933	GO:0048536	spleen development
4	19	1.5295	2e-05	0.03067	GO:0002244	hemopoietic progenitor cell differentiation
5	25	1.50042	0	0.004	GO:0045646	regulation of erythrocyte differentiation
12	69	1.44737	0	<0.00067	GO:0030097	hemopoiesis
16	116	1.34809	0	<0.00067	GO:0048534	hemopoietic or lymphoid organ development
5	35	1.32741	1e-05	0.01933	GO:0045638	negative regulation of myeloid cell differentiation
6	45	1.29275	0	0.004	GO:0018108	peptidyl-tyrosine phosphorylation
6	46	1.28184	0	0.00667	GO:0018212	peptidyl-tyrosine modification
5	39	1.27371	2e-05	0.03133	GO:0030183	B cell differentiation
7	55	1.2709	0	0.00133	GO:0030217	T cell differentiation
14	127	1.22604	0	<0.00067	GO:0002521	leukocyte differentiation
10	89	1.21811	0	<0.00067	GO:0030098	lymphocyte differentiation
9	86	1.18001	0	<0.00067	GO:0030099	myeloid cell differentiation
9	88	1.16885	0	<0.00067	GO:0045637	regulation of myeloid cell differentiation
6	58	1.16858	1e-05	0.01733	GO:0048568	embryonic organ development
7	73	1.13298	0	0.00667	GO:0042113	B cell activation
7	73	1.13298	0	0.00667	GO:0045165	cell fate commitment
7	105	0.96088	4e-05	0.05	GO:0042110	T cell activation
11	174	0.9464	0	0.00133	GO:0046649	lymphocyte activation
13	214	0.93547	0	<0.00067	GO:0046982	protein heterodimerization activity
10	168	0.91475	0	0.004	GO:0032844	regulation of homeostatic process
11	213	0.85166	0	0.004	GO:0045321	leukocyte activation
9	176	0.84108	2e-05	0.03667	GO:0019221	cytokine-mediated signaling pathway
26	621	0.82591	0	<0.00067	GO:0048513	organ development
19	434	0.80872	0	<0.00067	GO:0045944	positive regulation of transcription from RNA polymerase II promoter
29	790	0.7803	0	<0.00067	GO:0010557	positive regulation of macromolecule biosynthetic process
12	273	0.77998	0	0.00733	GO:0018193	peptidyl-amino acid modification
26	685	0.77841	0	<0.00067	GO:0045893	positive regulation of transcription, DNA-dependent
14	326	0.77677	0	0.00333	GO:0051093	negative regulation of developmental process
12	275	0.77657	0	0.00733	GO:0008134	transcription factor binding
27	723	0.77644	0	<0.00067	GO:0010628	positive regulation of gene expression
11	251	0.77517	1e-05	0.01733	GO:0045596	negative regulation of cell differentiation
14	332	0.76823	0	0.004	GO:0045597	positive regulation of cell differentiation
10	231	0.76643	3e-05	0.04133	GO:0051249	regulation of lymphocyte activation
30	871	0.75525	0	<0.00067	GO:0030154	cell differentiation
11	266	0.74818	2e-05	0.03067	GO:0002694	regulation of leukocyte activation
26	730	0.7475	0	<0.00067	GO:0051254	positive regulation of RNA metabolic process
23	631	0.742	0	<0.00067	GO:0045595	regulation of cell differentiation
29	876	0.72948	0	<0.00067	GO:0009891	positive regulation of biosynthetic process
20	548	0.72715	0	<0.00067	GO:0046983	protein dimerization activity
11	279	0.72601	3e-05	0.04133	GO:0050865	regulation of cell activation
27	803	0.72521	0	<0.00067	GO:0045935	positive regulation of nucleobase, nucleoside, nucleotide and nucleic acid metabolic process
16	433	0.71453	0	0.004	GO:0043565	sequence-specific DNA binding
27	821	0.71435	0	<0.00067	GO:0051173	positive regulation of nitrogen compound metabolic process
28	864	0.71298	0	<0.00067	GO:0031328	positive regulation of cellular biosynthetic process
34	1141	0.70887	0	<0.00067	GO:0010604	positive regulation of macromolecule metabolic process
12	319	0.70741	2e-05	0.03067	GO:0051345	positive regulation of hydrolase activity
15	414	0.7011	0	0.00667	GO:0019904	protein domain specific binding
22	651	0.70033	0	<0.00067	GO:0001071	nucleic acid binding transcription factor activity
22	651	0.70033	0	<0.00067	GO:0003700	sequence-specific DNA binding transcription factor activity
34	1170	0.69612	0	<0.00067	GO:0031325	positive regulation of cellular metabolic process
13	357	0.69575	1e-05	0.02267	GO:0042803	protein homodimerization activity
49	2144	0.68668	0	<0.00067	GO:0048522	positive regulation of cellular process
27	880	0.68025	0	<0.00067	GO:0050793	regulation of developmental process
34	1225	0.6727	0	<0.00067	GO:0009893	positive regulation of metabolic process
21	655	0.67001	0	0.00067	GO:0002682	regulation of immune system process
15	444	0.6682	1e-05	0.01133	GO:0051094	positive regulation of developmental process
14	421	0.65693	2e-05	0.02667	GO:0001775	cell activation
79	7235	0.65623	1e-05	0.02333	GO:0005488	binding
50	2349	0.65513	0	<0.00067	GO:0048518	positive regulation of biological process
32	1168	0.65332	0	<0.00067	GO:0048869	cellular developmental process
15	460	0.65154	1e-05	0.016	GO:0010942	positive regulation of cell death
21	699	0.63871	0	0.00133	GO:2000026	regulation of multicellular organismal development
14	444	0.63197	3e-05	0.04067	GO:0043065	positive regulation of apoptosis
14	447	0.62881	3e-05	0.04133	GO:0043068	positive regulation of programmed cell death
20	675	0.62736	0	0.004	GO:0006351	transcription, DNA-dependent
20	683	0.62169	0	0.004	GO:0043085	positive regulation of catalytic activity
23	813	0.61927	0	0.00133	GO:0044093	positive regulation of molecular function
33	1317	0.61382	0	<0.00067	GO:0003677	DNA binding
22	795	0.60368	0	0.004	GO:0006357	regulation of transcription from RNA polymerase II promoter
29	1138	0.59898	0	<0.00067	GO:0051239	regulation of multicellular organismal process
46	2240	0.59832	0	<0.00067	GO:0051171	regulation of nitrogen compound metabolic process
43	2017	0.59571	0	<0.00067	GO:0010556	regulation of macromolecule biosynthetic process
45	2175	0.59444	0	<0.00067	GO:0019219	regulation of nucleobase, nucleoside, nucleotide and nucleic acid metabolic process
55	3101	0.59368	0	<0.00067	GO:0019222	regulation of metabolic process
22	814	0.59218	0	0.004	GO:0042127	regulation of cell proliferation
42	1962	0.59046	0	<0.00067	GO:2000112	regulation of cellular macromolecule biosynthetic process
52	2822	0.5872	0	<0.00067	GO:0031323	regulation of cellular metabolic process
44	2171	0.57472	0	<0.00067	GO:0009889	regulation of biosynthetic process
68	5017	0.57205	0	<0.00067	GO:0050794	regulation of cellular process
20	760	0.57016	1e-05	0.01333	GO:0032774	RNA biosynthetic process
47	2440	0.56913	0	<0.00067	GO:0032502	developmental process
43	2149	0.55982	0	<0.00067	GO:0031326	regulation of cellular biosynthetic process
23	921	0.55817	0	0.00667	GO:0010941	regulation of cell death
27	1127	0.55713	0	0.00333	GO:0006996	organelle organization
69	5290	0.55488	0	0.00133	GO:0050789	regulation of biological process
38	1801	0.55453	0	<0.00067	GO:0006355	regulation of transcription, DNA-dependent
50	2783	0.55265	0	<0.00067	GO:0080090	regulation of primary metabolic process
41	2063	0.54158	0	<0.00067	GO:0010468	regulation of gene expression
38	1856	0.53805	0	<0.00067	GO:0051252	regulation of RNA metabolic process
32	1501	0.52386	0	0.00133	GO:0048856	anatomical structure development
47	2652	0.51893	0	<0.00067	GO:0060255	regulation of macromolecule metabolic process
21	899	0.51644	3e-05	0.03933	GO:0043067	regulation of programmed cell death
22	959	0.51183	2e-05	0.03067	GO:0034645	cellular macromolecule biosynthetic process
27	1234	0.51119	0	0.00733	GO:0065009	regulation of molecular function
67	5173	0.51095	0	0.004	GO:0005515	protein binding
69	5544	0.50701	0	0.00667	GO:0065007	biological regulation
22	974	0.50417	3e-05	0.03933	GO:0009059	macromolecule biosynthetic process
53	3402	0.48685	0	0.00133	GO:0005634	nucleus
34	1823	0.46321	1e-05	0.00733	GO:0003676	nucleic acid binding
31	1665	0.44674	2e-05	0.02667	GO:0071842	cellular component organization at cellular level
31	1680	0.44193	2e-05	0.03067	GO:0071841	cellular component organization or biogenesis at cellular level
34	1900	0.4405	1e-05	0.01933	GO:0032501	multicellular organismal process
45	2853	0.43192	1e-05	0.00733	GO:0044260	cellular macromolecule metabolic process
37	2166	0.43062	1e-05	0.01933	GO:0016043	cellular component organization
37	2181	0.42668	1e-05	0.02333	GO:0071840	cellular component organization or biogenesis
32	1808	0.42431	3e-05	0.04133	GO:0048523	negative regulation of cellular process
34	1978	0.4182	3e-05	0.04067	GO:0048519	negative regulation of biological process

[truncated: 9 more sheets: lung cancer, lymphoma, mental retardation, myopathy, obesity, parkinson, prostate cancer, schizophrenia, systemic lupus erythematosus]
